# Supplementary material for: Dissecting the Association of Genetically Predicted Neuroticism with Coronary Artery Disease: A Two-Sample Mendelian Randomization Study
Source: J Pers Med. 2022 Feb 16;12(2):288. doi: 10.3390/jpm12020288 (PMC8877774; doi:10.3390/jpm12020288)
Supplement: Supplementary file 1 [file jpm-12-00288-s001.zip]

Archive with 1 entries (1 files):
- jpm-1576041-supplementary.pdf
